# Supplementary material for: Histamine-induced biphasic activation of RhoA allows for persistent RhoA signaling
Source: PLoS Biol. 2020 Sep 3;18(9):e3000866. doi: 10.1371/journal.pbio.3000866 (PMC7494096; doi:10.1371/journal.pbio.3000866)
Supplement: S1 Data — (XLSX) [file pbio.3000866.s012.xlsx]

## Sheet: Fig 1A
		DORA RhoA +p63			DORA RhoA (L59Q) +p63
Event	Time (min)	Average	SEM	N number	Average	SEM	N number
	-5	1.02417	0.00574105	9	1.00671	0.00255465	5
	-4.5	1.026	0.0070513		1.00605	0.00215683
	-4	1.02862	0.00459335		1.0046	0.00153094
	-3.5	1.02088	0.00451476		0.99976	0.00688855
	-3	1.01409	0.00442835		1.00856	0.00449988
	-2.5	1.01811	0.00412612		1.0007	0.00053606
	-2	1.01398	0.00522999		1.004	0.00197474
	-1.5	1.00934	0.00295401		1.0024	0.00190122
	-1	1.00412	0.00287458		1.00223	0.00127868
	-0.5	1.0009	0.00150833		1.00794	0.00315355
Histamine addition	0	1	0		1	0
	0.5	0.997866	0.00520014		1.01474	0.00667952
	1	1.06207	0.0134478		1.00743	0.00281827
	1.5	1.10225	0.0188697		1.00288	0.00185515
	2	1.14391	0.0270146		1.01148	0.00546393
	2.5	1.1803	0.0337987		0.998415	0.00230142
	3	1.19712	0.0351788		1.00533	0.00297782
	3.5	1.20299	0.0405259		1.0077	0.00418799
	4	1.21675	0.0408442		1.01203	0.00548626
	4.5	1.21781	0.0432019		1.00836	0.00634852
	5	1.21879	0.0434522		1.00687	0.00544384
	5.5	1.21994	0.0435536		1.0119	0.00773239
	6	1.2232	0.0412007		1.0038	0.00461401
	6.5	1.22678	0.042999		1.00796	0.00792795
	7	1.22901	0.0436397		1.00669	0.00658368
	7.5	1.23347	0.0431715		1.00205	0.00597936
	8	1.23748	0.0446598		1.00762	0.00975074
	8.5	1.24276	0.042862		1.00167	0.0041172
	9	1.26326	0.042437		1.00463	0.00669504
	9.5	1.28584	0.0445001		1.00889	0.00656705
	10	1.31986	0.043369		1.01029	0.00738401
	10.5	1.36235	0.044583		1.00438	0.00708311
	11	1.40379	0.0448358		1.01033	0.00871352
	11.5	1.43954	0.046407		1.00076	0.00594451
	12	1.46949	0.0499581		1.00271	0.00396766
	12.5	1.49242	0.05541		1.00003	0.00262206
	13	1.51256	0.056048		1.00347	0.00612155
	13.5	1.51108	0.0606177		1.00442	0.00674564
	14	1.50493	0.0604386		0.999093	0.00327848
	14.5	1.51634	0.0599113		1.00003	0.00410685
	15	1.50816	0.0608281		1.00775	0.00879559
	15.5	1.51852	0.0595491		1.00342	0.00697655
	16	1.52685	0.0593068		1.00641	0.00852019
	16.5	1.52553	0.0594177		1.00286	0.00832884
	17	1.52926	0.0577478		1.00216	0.00612481
	17.5	1.52308	0.056026		1.00283	0.00746957
	18	1.51507	0.0462547		1.00886	0.011422
	18.5	1.52029	0.0506158		1.01074	0.0122357
	19	1.51333	0.0404003		1.00104	0.00473608
	19.5	1.50113	0.026309		1.00538	0.00936284
	20	1.50991	0.0546259		1.00194	0.00670778
	20.5	1.50915	0.0559632		1.00223	0.00692041
	21	1.50894	0.0393612		1.00241	0.00681998
	21.5	1.50679	0.0373273		1.00691	0.00893542

## Sheet: Fig 1B
WT	L59Q			WT	L59Q
1.3674	1.02383		Average	1.48135	1.0041
1.58072	1.00394		SEM	0.0226053	0.00303358
1.38577	1.00303
1.63734	1.00269		Student's t-test
1.33227	1.00494		p-value	7.91645e-28
1.55264	1.00736
1.66223	1.00061
1.39597	1.00351
1.66435	1.00496
1.40113	1.00763
1.67374	1.01202
1.46625	0.964128
1.57902	0.997789
1.58407	1.00235
1.63559	0.998934
1.66402	1.04318
1.49758	1.02127
1.54877	1.00043
1.65808	0.999275
1.49224	0.979316
1.66019	1.00119
1.49739	1.00397
1.44796	1.00801
1.20631
1.3072
1.45083
1.40933
1.31047
1.19177
1.51921
1.1888
1.51642
1.36359
1.57508
1.58011
1.6315
1.66956
1.33349
1.25207
1.21063
1.31188
1.19306
1.52042
1.55431
1.32945
1.66614
1.50275
1.67554
1.16839
1.2131
1.6484
1.65366
1.70745
1.74727

## Sheet: Fig 1D
		DORA RhoA +p63			DORA RhoA
Event	Time (min)	Average	SEM	N number	Average	SEM	N number
	-5	1.02417	0.00574105	9	1.01195	0.00364827	9		Note:	DORA RhoA +p63 data for Fig 1A and !D are the same
	-4.5	1.026	0.0070513		1.01211	0.00320703
	-4	1.02862	0.00459335		1.0089	0.00166882
	-3.5	1.02088	0.00451476		1.0109	0.00239677
	-3	1.01409	0.00442835		1.00622	0.00168408
	-2.5	1.01811	0.00412612		1.00473	0.00104221
	-2	1.01398	0.00522999		1.00383	0.00058512
	-1.5	1.00934	0.00295401		1.00006	0.00083095
	-1	1.00412	0.00287458		0.998782	0.00079969
	-0.5	1.0009	0.00150833		0.998601	0.00112049
Histamine addition	0	1	0		1	0
	0.5	0.997866	0.00520014		0.99757	0.00131616
	1	1.06207	0.0134478		1.00199	0.00042357
	1.5	1.10225	0.0188697		1.00336	0.0014415
	2	1.14391	0.0270146		1.00882	0.00058541
	2.5	1.1803	0.0337987		1.00974	0.00097263
	3	1.19712	0.0351788		1.0106	0.00145898
	3.5	1.20299	0.0405259		1.01212	0.00163835
	4	1.21675	0.0408442		1.01396	0.00152611
	4.5	1.21781	0.0432019		1.01713	0.0013229
	5	1.21879	0.0434522		1.01931	0.00139574
	5.5	1.21994	0.0435536		1.01767	0.00259637
	6	1.2232	0.0412007		1.02172	0.00238455
	6.5	1.22678	0.042999		1.02455	0.00201581
	7	1.22901	0.0436397		1.02423	0.00258889
	7.5	1.23347	0.0431715		1.02609	0.00310074
	8	1.23748	0.0446598		1.02628	0.00379887
	8.5	1.24276	0.042862		1.02725	0.00460615
	9	1.26326	0.042437		1.02996	0.00490084
	9.5	1.28584	0.0445001		1.03497	0.00476468
	10	1.31986	0.043369		1.03446	0.00579151
	10.5	1.36235	0.044583		1.03899	0.00632519
	11	1.40379	0.0448358		1.04717	0.00700524
	11.5	1.43954	0.046407		1.04917	0.00834929
	12	1.46949	0.0499581		1.0579	0.00996814
	12.5	1.49242	0.05541		1.06816	0.0130007
	13	1.51256	0.056048		1.08292	0.0150159
	13.5	1.51108	0.0606177		1.09253	0.0172885
	14	1.50493	0.0604386		1.10141	0.0185753
	14.5	1.51634	0.0599113		1.107	0.0189117
	15	1.50816	0.0608281		1.11186	0.019294
	15.5	1.51852	0.0595491		1.11128	0.0208721
	16	1.52685	0.0593068		1.11745	0.0189275
	16.5	1.52553	0.0594177		1.1171	0.0196485
	17	1.52926	0.0577478		1.1184	0.0195825
	17.5	1.52308	0.056026		1.12373	0.0185013
	18	1.51507	0.0462547		1.12668	0.0174073
	18.5	1.52029	0.0506158		1.12702	0.0176322
	19	1.51333	0.0404003		1.12592	0.0170665
	19.5	1.50113	0.026309		1.12459	0.0176826
	20	1.50991	0.0546259		1.12695	0.0166355
	20.5	1.50915	0.0559632		1.12642	0.0163235
	21	1.50894	0.0393612		1.12479	0.0157046
	21.5	1.50679	0.0373273		1.12413	0.0159254

## Sheet: Fig 1E
+p63	-p63			+p63	-p63
1.3674	1.07263		Average	1.48135	1.06775		Note:	WT data from Fig 1A and +p63 data from Fig !E are the same
1.58072	1.04815		SEM	0.0226053	0.00331375
1.38577	1.09423
1.63734	1.08173		Student's t-test
1.33227	1.08304		p-value	6.74907e-25
1.55264	1.09876
1.66223	1.08109
1.39597	1.0484
1.66435	1.05035
1.40113	1.11177
1.67374	1.07652
1.46625	1.05004
1.57902	1.0482
1.58407	1.04547
1.63559	1.06707
1.66402	1.05028
1.49758	1.0501
1.54877	1.07442
1.65808	1.04804
1.49224	1.04997
1.66019	1.0499
1.49739	1.04972
1.44796	1.07384
1.20631	1.09349
1.3072	1.05008
1.45083	1.05002
1.40933	1.04983
1.31047	1.04523
1.19177	1.06715
1.51921	1.07401
1.1888	1.09371
1.51642	1.08128
1.36359	1.08259
1.57508	1.09821
1.58011	1.11114
1.6315	1.07611
1.66956	1.04977
1.33349	1.04795
1.25207
1.21063
1.31188
1.19306
1.52042
1.55431
1.32945
1.66614
1.50275
1.67554
1.16839
1.2131
1.6484
1.65366
1.70745
1.74727

## Sheet: Fig 1F
+p63, Phase 1	+p63, Phase 2	-p63		+p63, Phase 1	+p63, Phase 2	-p63
1	14	14.5	Average	1.35185	13.213	13.8026
1.5	12.5	15	SEM	0.102918	0.34634	0.563702
1	16	13.5
1	13.5	15	Student's t-test	+p63, Phase 1 vs -p63	+p63, Phase 2 vs -p63
1.5	16	21.5	p-value	1.43465e-23	0.376125
0.5	13	15
3	12	9
2	11	13
1	14.5	12
1.5	15	22
1	13.5	15
1	15	13.5
1	20	15
2.5	10	14.5
2	14.5	15
1	15	13.5
0.5	13.5	15
1.5	15	9
1	9	10
1	13	7
1.5	12	16
0.5	14.5	15
1	15	13.5
1.5	7	15
1	15	11
3	9	14.5
1	15	22
1	13.5	14.5
1	15	15
1	9	5.5
1.5	13	15
1	12	9
1.5	11	13.5
1	14.5	16.5
3	14.5	13
1	5	12
2.5	13.5	11
1	15	14.5
1.5	9
0.5	13.5
4	16
2	13
0.5	12
1	11
1	14.5
1	15
1	16
1.5	13
0.5	12
1	11
1.5	14.5
1	15
3	13.5
0.5	15

## Sheet: Fig 2A
		DORA RhoA +p63
Event	Time (min)	Average	SEM	N number
	-5	1.00777	0.017571	4
	-4.5	1.00146	0.0160578
	-4	0.994216	0.0146127
	-3.5	0.994088	0.0122532
	-3	0.993332	0.010484
	-2.5	0.99373	0.00870675
	-2	0.993228	0.00679214
	-1.5	0.993254	0.00503715
	-1	0.996034	0.00343734
	-0.5	0.996535	0.00157626
BAPTA addition	0	1	0
	0.5	1.00484	0.00539313
	1	0.998583	0.00575136
	1.5	0.997976	0.00792248
	2	1.00254	0.0123667
	2.5	1.0108	0.0170706
	3	1.00587	0.0200852
	3.5	1.0102	0.0219968
	4	1.00905	0.0229119
	4.5	1.00953	0.0231064
	5	1.00574	0.0233472
	5.5	1.0025	0.0236544
	6	1.00624	0.0234823
	6.5	1.00156	0.0230952
	7	1.00359	0.0216839
	7.5	1.00728	0.0197078
	8	1.00105	0.0173441
	8.5	1.00505	0.0139183
	9	1.00985	0.0103713
	9.5	1.00338	0.00934169
	10	1.00581	0.010307
	10.5	1.00731	0.0119438
	11	1.0093	0.0136399
	11.5	1.00932	0.0151977
	12	1.00891	0.0167399
	12.5	1.00882	0.0181879
	13	1.00703	0.0195656
	13.5	1.00615	0.0204864
	14	1.00498	0.021731
	14.5	1.00275	0.0231525
	15	1.01092	0.0243929
	15.5	1.00844	0.0253095
	16	1.00648	0.0262854
	16.5	1.00517	0.0276209
	17	1.0113	0.0288329
	17.5	1.01041	0.0298284
	18	1.00779	0.0304909
	18.5	1.00536	0.0317488
	19	1.00432	0.032532
	19.5	1.01102	0.0330343
	20	1.00915	0.0333533
	20.5	1.00769	0.0338525
	21	1.00534	0.0345283
	21.5	1.00254	0.0346922
	22	1.00127	0.0354926
	22.5	1.00883	0.0355869
	23	1.00681	0.0358877
	23.5	1.00602	0.0361527
	24	1.00512	0.0365234
	24.5	1.00219	0.0361821
	25	1.00019	0.0365093
Histamine addition	25.5	1.0564	0.0320017
	26	1.15332	0.0308909
	26.5	1.18002	0.0347038
	27	1.18374	0.0351823
	27.5	1.17694	0.0333209
	28	1.16793	0.0283053
	28.5	1.16461	0.0273526
	29	1.16056	0.0263002
	29.5	1.15694	0.0257134
	30	1.15294	0.025455
	30.5	1.15132	0.0248096
	31	1.14693	0.024413
	31.5	1.14394	0.0236851
	32	1.14168	0.0230803
	32.5	1.138	0.0224064
	33	1.13415	0.0221009
	33.5	1.13104	0.0218378
	34	1.12854	0.02149
	34.5	1.12577	0.0212809
	35	1.12403	0.0215433
	35.5	1.12228	0.0209586
	36	1.11874	0.0207869
	36.5	1.11677	0.0207568
	37	1.11448	0.0203922
	37.5	1.11184	0.0202313
	38	1.10946	0.0202224
	38.5	1.10761	0.0198481
	39	1.10422	0.0196128
	39.5	1.10141	0.0195592
	40	1.10062	0.0191522
	40.5	1.09747	0.0190088
	41	1.09698	0.0185575
	41.5	1.09271	0.0184984
	42	1.08903	0.0184966
	42.5	1.087	0.0180055
	43	1.08606	0.0176059
	43.5	1.08263	0.0173674
	44	1.08062	0.0165203
	44.5	1.07634	0.0163217
	45	1.07259	0.0157751

## Sheet: Fig 2B
		DORA RhoA +p63
Event	Time (min)	Average	SEM	N number
	-5	1.00442	0.0143812	7
	-4.5	1.00224	0.006043
	-4	1.00578	0.00465947
	-3.5	1.00668	0.00393661
	-3	1.00796	0.00396483
	-2.5	1.00762	0.00353807
	-2	1.00571	0.0023382
	-1.5	1.00763	0.00256618
	-1	1.00425	0.00231121
	-0.5	1.00289	0.00220615
Go6983 addition	0	1	0
	0.5	1.00099	0.00122729
	1	1.00157	0.00138907
	1.5	1.00133	0.00162565
	2	0.999133	0.00233855
	2.5	0.99944	0.00200799
	3	0.996244	0.00238511
	3.5	0.999853	0.00145114
	4	0.998619	0.00246288
	4.5	1.00057	0.00245962
	5	1.00052	0.00268028
	5.5	1.00016	0.00292048
	6	1.00235	0.00289434
	6.5	1.00511	0.00289
	7	1.00532	0.00333896
	7.5	1.00585	0.00333391
	8	1.00853	0.00336728
	8.5	1.00796	0.00398721
	9	1.01137	0.003727
	9.5	1.01215	0.00376398
	10	1.01262	0.00416879
Histamine addition	10.5	1.03009	0.0040636
	11	1.09792	0.0180639
	11.5	1.14833	0.0289673
	12	1.19835	0.0427745
	12.5	1.23297	0.0539277
	13	1.24543	0.0596814
	13.5	1.25721	0.0619794
	14	1.25543	0.0651094
	14.5	1.25534	0.0672584
	15	1.26033	0.0718328
	15.5	1.26281	0.0753226
	16	1.26687	0.0775282
	16.5	1.27028	0.0837868
	17	1.27673	0.0881224
	17.5	1.26922	0.0889537
	18	1.26927	0.0878251
	18.5	1.25872	0.0862785
	19	1.25127	0.0828634
	19.5	1.24598	0.0800185
	20	1.23737	0.0766311
	20.5	1.23165	0.0734246
	21	1.21914	0.0703369
	21.5	1.21601	0.0653416
	22	1.20818	0.0624157
	22.5	1.2005	0.0588957
	23	1.19668	0.0547184
	23.5	1.19047	0.0518059
	24	1.18569	0.0489791
	24.5	1.18023	0.0463281
	25	1.17253	0.0440155

## Sheet: Fig 2C
		DORA RhoA +shp115 +p63			DORA RhoA + shScrambled +p63								shp115	shScram
Event	Time (min)	Average	SEM	N number	Average	SEM	N number		shp115	shScram		Average	1.28038	1.47598
	-5	0.97482	0.00758145	5	1.01976	0.00205006	4		1.25215	1.57879		SEM	0.0236337	0.0364741
	-4.5	0.983547	0.00643506		1.01148	0.0015723			1.4253	1.49043
	-4	0.990555	0.00537878		1.00409	0.00171755			1.41087	1.50134		Student's t-test
	-3.5	0.994255	0.00474283		0.999091	0.00143571			1.36707	1.49284		p-value	6.75632e-05
	-3	0.995209	0.00401712		0.995918	0.00141423			1.36861	1.30882
	-2.5	0.997621	0.00329005		0.993483	0.00163999			1.25061	1.47535
	-2	0.99845	0.00237033		0.993594	0.00154596			1.31343	1.70744
	-1.5	0.999391	0.0021462		0.9937	0.00136429			1.43372	1.4941
	-1	1.00087	0.00155759		0.995983	0.00090493			1.40795	1.89719
	-0.5	0.99897	0.000835352		0.998757	0.00089422			1.11658	1.35878
Histamine addition	0	1	0		1	0			1.36213	1.7658
	0.5	1.06495	0.0375016		1.06412	0.00353671			1.29774	1.49037
	1	1.13257	0.0478732		1.08365	0.00518306			1.11066	1.70721
	1.5	1.17637	0.0539545		1.13982	0.00804974			1.21298	1.46164
	2	1.20438	0.0570232		1.18573	0.00992503			1.14213	1.50495
	2.5	1.22756	0.0575147		1.20451	0.0154225			1.32862	1.35348
	3	1.24182	0.0567993		1.23285	0.0162518			1.30062	1.32223
	3.5	1.2507	0.055707		1.21971	0.0217882			1.31551	1.27959
	4	1.25473	0.0533464		1.22455	0.0250096			1.40398	1.36667
	4.5	1.25609	0.0515283		1.23603	0.0279398			1.17164	1.29296
	5	1.25529	0.0499226		1.23212	0.0309568			1.22111	1.39447
	5.5	1.25307	0.0481504		1.2321	0.0361039			1.03727	1.22718
	6	1.24731	0.0460856		1.26271	0.0593049			1.19808
	6.5	1.2429	0.0443156		1.28756	0.0564259
	7	1.23922	0.0430309		1.32077	0.0495361
	7.5	1.23433	0.0420922		1.34009	0.0494768
	8	1.22906	0.0407926		1.36266	0.0538864
	8.5	1.22526	0.0398034		1.38798	0.0630031
	9	1.22102	0.0392555		1.41334	0.0683361
	9.5	1.21706	0.0379042		1.42828	0.0730236
	10	1.21187	0.0374745		1.44741	0.0762608
	10.5	1.20826	0.0369128		1.4621	0.0790733
	11	1.20355	0.0353818		1.48485	0.0799963
	11.5	1.20049	0.0349519		1.49181	0.0817287
	12	1.19378	0.0347276		1.49634	0.0824042
	12.5	1.18807	0.03357		1.50568	0.0825296
	13	1.18251	0.0331074		1.51554	0.0827303
	13.5	1.17667	0.0330722		1.51443	0.0835737
	14	1.17194	0.0321479		1.51722	0.0830225
	14.5	1.16485	0.0315919		1.51491	0.0814155
	15	1.16227	0.0313525		1.51787	0.0807168
	15.5	1.15693	0.0312185		1.52365	0.0795817
	16	1.14991	0.0309834		1.52647	0.0781753
	16.5	1.14692	0.0299732		1.53521	0.0755849
	17	1.14308	0.0298263		1.53613	0.0734198
	17.5	1.13794	0.0288255		1.54152	0.0704583
	18	1.13459	0.0286645		1.53721	0.0691344
	18.5	1.13028	0.0282194

## Sheet: Fig 2D
	endo band	endo band	trfx band	trfx band			endo band	endo band	trfx band	trfx band
mch-p115	+	-	+	-		mch-p115	+	-	+	-
mch-p115S240A	-	+	-	+		mch-p115S240A	-	+	-	+
	1	0.990497	1	0.445287		Average	1	0.949063	1	0.670445
	1	0.947138	1	0.791693		SEM	0	0.0235073	0	0.0770021
	1	0.883865	1	0.735748
	1	0.974751	1	0.709051		Student's t-test	endo band, mch-p115 vs mch-p115S240A		trfx band, mch-p115 vs mch-p115S240A
						p-value	0.118805		0.0234318
Fold decrease						Fold decrease
	endo band	endo band	trfx band	trfx band			endo band	endo band	trfx band	trfx band
mch-p115	+	-	+	-		mch-p115	+	-	+	-
mch-p115S240A	-	+	-	+		mch-p115S240A	-	+	-	+
	1	1.00959	1	2.24574		Average	1	1.05568	1	1.56959
	1	1.05581	1	1.26312		SEM	0	0.0269927	0	0.22744
	1	1.13139	1	1.35916
	1	1.0259	1	1.41033

## Sheet: Fig 2E
		DORA RhoA + p115 S240A			DORA RhoA + p115 WT								mut	WT
Event	Time (min)	Average	SEM	N number	Average	SEM	N number		mut	WT		Average	0.993663	1.30742
	-5	1.0288	0.00612009	12	0.990428	0.0140159	5		0.938383	1.36576		SEM	0.00813788	0.0352121
	-4.5	1.03109	0.00563947		1.03073	0.010403			0.91978	1.29353
	-4	1.02858	0.00506442		1.04615	0.00669151			0.925611	1.43859		Student's t-test
	-3.5	1.02598	0.0039916		1.04626	0.00531146			1.00195	1.14063		p-value	7.67374e-07
	-3	1.02318	0.00297285		1.04572	0.00413673			1.0224	1.13213
	-2.5	1.01967	0.00209735		1.03847	0.00334784			1.02829	1.4419
	-2	1.01319	0.00219666		1.03471	0.00269161			0.954732	1.14326
	-1.5	1.00818	0.00138291		1.02694	0.0019838			0.981417	1.13474
	-1	1.00877	0.00091402		1.01913	0.00186083			1.02264	1.36891
	-0.5	1.00289	0.00053133		1.00468	0.00027537			1.02049	1.29651
Histamine addition	0	1	0		1	0			1.02521	1.38125
	0.5	0.996447	0.00098257		0.993386	0.00421227			1.01205	1.43002
	1	1.00263	0.00787888		0.987003	0.00146801			0.987746	1.42925
	1.5	1.00006	0.00858469		0.987234	0.00227608			0.954819
	2	1.00088	0.00819045		0.988204	0.00280978			0.981506
	2.5	1.00038	0.00855991		0.987345	0.00361635			1.02273
	3	1.00044	0.00886921		0.989024	0.00393392			1.02058
	3.5	1.00051	0.00873744		0.992581	0.00429723			1.00204
	4	1.00001	0.00906208		0.993852	0.00483757			1.02249
	4.5	1.00052	0.00925805		0.996486	0.00511883			1.02838
	5	0.99859	0.00949127		0.999773	0.00612699
	5.5	0.999621	0.00935038		1.00215	0.005604
	6	0.993777	0.00928199		1.00523	0.00600582
	6.5	0.989723	0.00915888		1.0096	0.00618618
	7	0.985074	0.00934498		1.01135	0.00728527
	7.5	0.981729	0.00953471		1.01494	0.00744914
	8	0.978764	0.00956032		1.01981	0.00774329
	8.5	0.974521	0.00964621		1.02431	0.00804637
	9	0.971587	0.0098173		1.02696	0.00871255
	9.5	0.971084	0.00978255		1.03419	0.00925687
	10	0.970393	0.0100394		1.03695	0.0100996
	10.5	0.972008	0.00998026		1.04049	0.0105507
	11	0.975135	0.00997341		1.04554	0.0114802
	11.5	0.975051	0.0102616		1.05203	0.011675
	12	0.975539	0.0101833		1.05762	0.0126967
	12.5	0.972796	0.0104527		1.06361	0.0125719
	13	0.970578	0.0108855		1.07099	0.0130027
	13.5	0.971719	0.0110529		1.07433	0.0136988
	14	0.973533	0.0110571		1.0817	0.0149642
	14.5	0.974111	0.0113757		1.08845	0.015824
	15	0.975054	0.0114982		1.10275	0.0145488
	15.5	0.975263	0.0115119		1.11211	0.0161573
	16	0.976472	0.0115534		1.11953	0.0185133
	16.5	0.977672	0.0114197		1.12654	0.0214828
	17	0.97758	0.0117888		1.14601	0.0212799
	17.5	0.978166	0.0116577		1.16808	0.0226253
	18	0.978828	0.0118127		1.18995	0.0260791
	18.5	0.980038	0.0119743		1.21917	0.025991
	19	0.980857	0.0119414		1.2457	0.0267323
	19.5	0.9806	0.0118839		1.26406	0.0293762
	20	0.982397	0.0118511		1.27725	0.0327585
	20.5	0.981701	0.0117506		1.28908	0.0360916
	21	0.983379	0.0117718		1.29957	0.0398365
	21.5	0.984889	0.0117611		1.31128	0.0426842
	22	0.984258	0.0118171		1.32021	0.045438
	22.5	0.986164	0.0116535		1.32835	0.0476441
	23	0.987095	0.0118101		1.33762	0.0495531
	23.5	0.985534	0.0120816		1.34501	0.0506502
	24	0.986642	0.0118506		1.35485	0.0522431
	24.5	0.98583	0.0120106		1.36133	0.0537598
	25	0.984881	0.0122282		1.37002	0.0543896
	25.5	0.985851	0.0121889		1.37608	0.0557669
	26	0.985912	0.0122234		1.38236	0.0560015
	26.5	0.986206	0.0121161		1.38849	0.0562237
	27	0.986029	0.0121216		1.39291	0.0574249
	27.5	0.987896	0.0122258		1.39668	0.0577194
	28	0.987481	0.0121056		1.40027	0.0586552
	28.5	0.987746	0.0121159		1.40356	0.0585106

[truncated: 42 more sheets: FIg 3A, FIg 3B, FIg 3C, Fig 3D, Fig 3E, Fig 3F, Fig 4A, Fig 4B, Fig 4C, Fig 4E, S1A Fig, S1B Fig, S1C Fig, S1D Fig, S1E Fig, S1F Fig, S1G Fig, S2A Fig, S2B Fig, S2C Fig …]
